# Supplementary material for: Changes in postural sway during upright stance after short-term lower limb physical inactivity: A prospective study
Source: PLoS One. 2022 Aug 24;17(8):e0272969. doi: 10.1371/journal.pone.0272969 (PMC9401126; doi:10.1371/journal.pone.0272969)
Supplement: S1 File — (XLSX) [file pone.0272969.s001.xlsx]

## Sheet: Sheet1
		total trajectory length(cm)				mean velocity(cm/s)				COP RMS area(c㎡)				mean M-L COP(cm)				mean A-P COP(cm)
		EO condition		EC condition		EO condition		EC condition		EO condition		EC condition		EO condition		EC condition		EO condition		EC condition
No	participants	before	after 10h	before	after 10h	before	after 10h	before	after 10h	before	after 10h	before	after 10h	before	after 10h	before	after 10h	before	after 10h	before	after 10h
1	A	61.17	72.09	82.51	116.05	0.58	1.3	0.96	1.27	1.07	5.29	2.87	5.08	0.82	1.68	1.59	1.92	-7.88	-8.53	-7.7	-6.29
2	B	47.18	73.71	78.46	90.95	0.33	0.69	0.56	0.5	0.35	1.52	1	0.78	-0.08	0.01	-0.15	-0.06	-8.17	-7.08	-8.86	-7.37
3	C	73.63	87.49	133.94	141.67	0.91	0.98	0.91	0.7	2.63	3	2.6	1.54	0.69	-0.59	-0.04	-0.86	-7.93	-5.12	-7.33	-5.27
4	D	61.51	62.97	91.28	76.76	0.6	0.69	0.61	0.45	1.12	1.51	1.15	0.63	-0.5	0.24	-0.25	0.68	-8.27	-8.96	-7.88	-8.13
5	E	87.4	80.09	123.5	132.54	1.06	0.9	0.91	1.04	3.55	2.56	2.62	3.38	-0.84	0.76	-0.51	0.1	-8.5	-7.58	-7.94	-7.19
6	F	89.79	81.64	114.37	122.3	0.72	0.73	0.8	1.24	1.61	1.66	2	4.85	-0.59	0.21	-1.01	1.47	-6.03	-7.32	-5.66	-5.76
7	G	67.76	86.4	81.34	98.41	0.44	0.62	0.44	0.4	0.62	1.22	0.6	0.51	0.31	0.59	0.33	0.54	-8.43	-5.44	-7.48	-4.78
8	H	69.93	80.05	103.51	97.34	0.64	0.69	0.88	0.78	1.29	1.5	2.46	1.91	0.09	0.74	0.63	0.16	-4.37	-7.07	-4.36	-7.01
9	I	78.18	69.79	110.27	87.82	0.73	0.95	0.6	0.59	1.68	2.84	1.14	1.08	0.45	0.3	0.24	0.65	-8.21	-10.25	-7.09	-9.53
10	J	69.67	76.94	108.06	100.27	0.77	0.63	0.89	0.62	1.88	1.27	2.47	1.22	-0.87	-0.69	-0.6	-0.45	-7.38	-8.5	-7.31	-8.45
11	K	79.6	89.96	85.74	84.52	0.64	0.86	0.84	0.92	1.27	2.3	2.22	2.66	-0.77	0.73	-0.35	-0.33	-10.15	-7.92	-8.15	-7.08
12	L	83.84	89.6	139.23	129.33	1.02	1.08	1.02	1.69	3.29	3.63	3.25	9	-0.05	-0.6	-0.42	-0.63	-7.35	-5.11	-6.04	-4.46
13	M	55.11	73.94	68.14	75.64	0.49	0.51	0.59	0.45	0.75	0.83	1.09	0.63	-0.22	0.15	-0.38	-0.5	-3.62	-4.46	-3.54	-3.78
14	N	70.46	80.9	102.82	99.71	0.81	0.81	0.66	0.78	2.08	2.04	1.37	1.9	0	1.1	1.05	0.26	-6.73	-9.56	-8.7	-7.33
15	O	57.79	62.5	58.05	72.06	1.13	0.57	0.65	0.58	4	1.04	1.32	1.07	-0.29	0.66	0.53	0.79	-7.25	-9.52	-7.34	-8.77
16	P	74.52	96.22	116.96	119.93	0.81	0.71	0.77	0.63	2.09	1.56	1.87	1.26	0.12	0.81	0.43	1.3	-8.26	-9.07	-9	-8.67
17	Q	57.95	50.93	82.37	92.33	1.03	0.73	0.94	0.96	3.31	1.67	2.76	2.92	-0.21	-0.42	-0.44	-0.07	-8.2	-7.27	-7.16	-7.58
18	R	63.41	70.73	69.36	99.69	0.7	0.58	0.72	0.68	1.53	1.07	1.63	1.47	0.09	-0.29	-0.53	-0.22	-7.73	-7.43	-6.59	-7.98
19	S	41.78	48.89	52.58	67.56	0.38	0.41	0.49	0.49	0.46	0.52	0.74	0.76	0.04	1.3	0.12	1.52	-9.03	-10.82	-8.44	-10.11
20	T	46.52	65.39	68.09	89	1.12	0.64	1.37	0.86	3.97	1.3	5.94	2.3	1.27	1.51	1.08	1.16	-8.94	-5.74	-6.77	-6.51
21	U	69.19	68.86	51.99	94.3	0.98	0.52	0.45	0.75	3.04	0.86	0.63	1.78	0.82	1.87	0.81	2.45	-3.07	-4.57	-2.09	-4.8
22	V	106.67	113.95	161.41	188.43	0.85	0.76	0.89	0.91	2.29	1.82	2.52	2.59	-0.74	0.74	-0.82	-0.29	-3.4	-6.16	-4.12	-5.68
	AVE	68.7755	76.5018	94.7264	103.482	0.760909	0.743636	0.770455	0.785909	1.99455	1.86409	2.01136	2.24182	-0.0209091	0.491364	0.0595455	0.435909	-7.22273	-7.43091	-6.79773	-6.93318
	SD	15.0367	14.3393	28.6683	26.9842	0.231456	0.200648	0.215649	0.308083	1.10715	1.05815	1.16075	1.92322	0.569752	0.722755	0.66523	0.872773	1.89192	1.81453	1.78198	1.65786
